# Supplementary material for: Amelioration of Scopolamine-Induced Cognitive Dysfunction in Experimental Mice Using the Medicinal Plant Salvia moorcroftiana
Source: Brain Sci. 2022 Jul 7;12(7):894. doi: 10.3390/brainsci12070894 (PMC9320495; doi:10.3390/brainsci12070894)
Supplement: Supplementary file 1 [file brainsci-12-00894-s001.zip]

Archive with 1 entries (1 files):
- brainsci-1708808-supplementary.pdf
